# Supplementary material for: Gene Networks and Pathways Involved in LPS-Induced Proliferative Response of Bovine Endometrial Epithelial Cells
Source: Genes (Basel). 2022 Dec 12;13(12):2342. doi: 10.3390/genes13122342 (PMC9778113; doi:10.3390/genes13122342)
Supplement: Supplementary file 1 [file genes-13-02342-s001.zip]

Archive with 1 entries (1 files):
- genes-2028257-supplementary.pdf
